# Supplementary material for: Effect of HIV-1 subtype-specific Tat protein polymorphisms on Tat-TAR interaction
Source: PLoS One. 2026 Apr 20;21(4):e0346629. doi: 10.1371/journal.pone.0346629 (PMC13095106; doi:10.1371/journal.pone.0346629)
Supplement: S1 Table — (XLSX) [file pone.0346629.s001.xlsx]

## Sheet: Sheet1
A	ZA	2004	DQ396400
A	CH	2003	JQ403028
A	CD	1987	MH705157
A1	UG	-	AB098330
A1	UG	-	AB098331
A1	UG	1992	AB098332
A1	UG	1992	AB098333
A1	RW	1992	AB253421
A1	RW	1992	AB253422
A1	UG	1992	AB253428
A1	UG	1992	AB253429
A1	RW	1992	AB287376
A1	RW	1992	AB287377
A1	RW	1993	AB287378
A1	RW	1993	AB287379
A1	UG	-	AB485632
A1	KE	1994	AF004885
A1	SE	1995	AF069669
A1	SE	1994	AF069670
A1	SE	1994	AF069671
A1	SE	1995	AF069673
A1	SE	1995	AF107771
A1	TZ	1997	AF361872
A1	TZ	1997	AF361873
A1	KE	2000	AF457052
A1	KE	2000	AF457053
A1	KE	2000	AF457055
A1	KE	1999	AF457063
A1	KE	1999	AF457065
A1	KE	2000	AF457066
A1	KE	2000	AF457067
A1	KE	2000	AF457068
A1	KE	2000	AF457069
A1	KE	2000	AF457070
A1	KE	1999	AF457075
A1	KE	2000	AF457077
A1	KE	2000	AF457079
A1	KE	2000	AF457080
A1	KE	2000	AF457081
A1	KE	2000	AF457083
A1	KE	2000	AF457084
A1	KE	2000	AF457086
A1	KE	2000	AF457089
A1	UG	1999	AF484478
A1	UG	1999	AF484493
A1	UG	1998	AF484507
A1	UG	1998	AF484508
A1	UG	1998	AF484509
A1	UG	1998	AF484512
A1	KE	1986	AF539405
A1	TZ	2001	AY253305
A1	TZ	2001	AY253314
A1	KE	1986	AY322184
A1	KE	1997	AY322185
A1	KE	1997	AY322190
A1	KE	1997	AY322193
A1	RW	1993	AY713406
A1	UG	1992	AY713407
A1	AU	2003	DQ676872
A1	AU	2004	DQ676873
A1	KE	2001	EU110085
A1	KE	2001	EU110087
A1	KE	2001	EU110088
A1	KE	2002	EU110092
A1	KE	2002	EU110094
A1	KE	2001	EU110095
A1	KE	2002	EU110097
A1	CY	2005	FJ388893
A1	CY	2005	FJ388894
A1	CY	2005	FJ388903
A1	CY	2005	FJ388909
A1	CY	2005	FJ388925
A1	CY	2005	FJ388932
A1	CY	2005	FJ388938
A1	CY	2005	FJ388942
A1	CY	2006	FJ388943
A1	CY	2006	FJ388946
A1	KE	2006	FJ623475
A1	KE	2006	FJ623476
A1	KE	2006	FJ623477
A1	KE	2006	FJ623478
A1	KE	2006	FJ623479
A1	KE	2006	FJ623480
A1	KE	2006	FJ623481
A1	KE	2006	FJ623482
A1	KE	2006	FJ623483
A1	KE	2006	FJ623484
A1	KE	2006	FJ623485
A1	KE	2006	FJ623486
A1	KE	2006	FJ623487
A1	KE	2006	FJ623488
A1	ZA	2001	FJ647148
A1	ES	2005	FJ670519
A1	ES	2006	FJ670523
A1	UG	2007	HM027823
A1	UG	2007	HM027824
A1	UG	2007	HM027825
A1	UG	2007	HM027826
A1	UG	2000	HM027846
A1	UG	2000	HM027847
A1	UG	2000	HM027848
A1	UG	2000	HM027849
A1	CY	2007	JF683737
A1	CY	2007	JF683759
A1	CY	2007	JF683760
A1	CY	2007	JF683761
A1	CY	2008	JF683767
A1	CY	2008	JF683779
A1	CY	2008	JF683782
A1	CY	2008	JF683783
A1	CY	2009	JF683789
A1	ES	2005	JX140650
A1	ES	2006	JX140651
A1	UG	2007	JX202945
A1	UG	2007	JX202946
A1	UG	2007	JX202947
A1	UG	2007	JX202948
A1	UG	2007	JX202949
A1	UG	2007	JX202950
A1	UG	2007	JX202951
A1	UG	2007	JX202952
A1	UG	2007	JX202953
A1	UG	2007	JX202954
A1	UG	2007	JX203049
A1	UG	2007	JX203050
A1	UG	2007	JX203051
A1	UG	2007	JX203052
A1	UG	2007	JX203053
A1	UG	2007	JX203054
A1	UG	2007	JX203055
A1	UG	2007	JX203056
A1	UG	2007	JX203057
A1	UG	2007	JX203058
A1	UG	2007	JX203059
A1	UG	2007	JX203060
A1	UG	2007	JX203133
A1	UG	2007	JX203134
A1	UG	2007	JX203135
A1	UG	2007	JX203136
A1	UG	2007	JX203137
A1	UG	2007	JX203138
A1	UG	2007	JX203139
A1	UG	2007	JX203140
A1	UG	2007	JX203141
A1	UG	2007	JX203142
A1	UG	2007	JX203143
A1	UG	2007	JX203144
A1	UG	2007	JX203145
A1	UG	2007	JX203168
A1	UG	2007	JX203169
A1	UG	2007	JX203170
A1	UG	2007	JX203171
A1	UG	2007	JX203172
A1	UG	2007	JX203173
A1	UG	2007	JX203174
A1	UG	2007	JX203175
A1	UG	2007	JX203176
A1	UG	2007	JX203177
A1	UG	2007	JX203178
A1	UG	2007	JX203179
A1	UG	2007	JX203202
A1	UG	2007	JX203203
A1	UG	2007	JX203204
A1	UG	2007	JX203205
A1	UG	2007	JX203206
A1	UG	2007	JX203207
A1	UG	2007	JX203208
A1	UG	2007	JX203209
A1	UG	2007	JX203210
A1	UG	2007	JX203211
A1	UG	2007	JX203212
A1	UG	2007	JX203213
A1	UG	2007	JX203214
A1	UG	2007	JX203215
A1	UG	2007	JX203216
A1	UG	2007	JX236669
A1	UG	2007	JX236671
A1	UG	2007	JX236676
A1	RW	2007	JX236677
A1	RW	2007	JX236678
A1	UG	2007	KC596070
A1	RW	2011	KF716472
A1	KE	2011	KF716474
A1	KE	2011	KF716475
A1	UG	2009	KF716478
A1	UG	2011	KF716486
A1	RW	2003	KF716499
A1	UG	2007	KF716500
A1	UG	2011	KF859745
A1	RW	2007	KJ190253
A1	RW	2007	KJ190254
A1	RW	2007	KJ190255
A1	RW	2007	KJ190256
A1	RW	2007	KJ190257
A1	RW	2007	KJ190258
A1	RW	2007	KJ190259
A1	RW	2007	KJ190260
A1	RW	2007	KJ190261
A1	RW	2007	KJ190262
A1	RW	2007	KJ190263
A1	RW	2007	KJ190264
A1	RW	2007	KJ190265
A1	RW	2007	KJ190266
A1	RW	2007	KJ190267
A1	RW	2007	KJ190268
A1	RW	2007	KJ190269
A1	RW	2007	KJ190270
A1	RW	2007	KJ190271
A1	RW	2007	KJ190273
A1	RW	2007	KJ190274
A1	ZA	2000	KJ948658
A1	UG	2009	KP109490
A1	RW	2007	KP109528
A1	RW	2007	KP223729
A1	RW	2007	KP223730
A1	RW	2007	KP223731
A1	RW	2007	KP223732
A1	RW	2007	KP223733
A1	RW	2007	KP223734
A1	RW	2007	KP223735
A1	RW	2007	KP223736
A1	RW	2007	KP223737
A1	RW	2007	KP223738
A1	RW	2007	KP223739
A1	RW	2007	KP223740
A1	RW	2007	KP223741
A1	RW	2007	KP223742
A1	RW	2007	KP223743
A1	RW	2007	KP223744
A1	RW	2007	KP223745
A1	RW	2007	KP223746
A1	RW	2007	KP223747
A1	RW	2007	KP223748
A1	RW	2007	KP223749
A1	RW	2007	KP223750
A1	RW	2007	KP223751
A1	RW	2007	KP223752
A1	RW	2007	KP223753
A1	RW	2007	KP223754
A1	RW	2007	KP223755
A1	RW	2007	KP223756
A1	RW	2007	KP223757
A1	RW	2007	KP223758
A1	RW	2008	KP223759
A1	RW	2008	KP223760
A1	RW	2008	KP223761
A1	RW	2008	KP223762
A1	RW	2008	KP223763
A1	RW	2008	KP223764
A1	RW	2008	KP223765
A1	RW	2008	KP223766
A1	RW	2008	KP223767
A1	RW	2007	KP223768
A1	RW	2007	KP223769
A1	RW	2007	KP223770
A1	RW	2007	KP223771
A1	RW	2007	KP223772
A1	RW	2007	KP223773
A1	RW	2007	KP223774
A1	RW	2007	KP223775
A1	RW	2007	KP223776
A1	RW	2007	KP223777
A1	RW	2007	KP223778
A1	RW	2007	KP223779
A1	RW	2007	KP223780
A1	RW	2007	KP223781
A1	RW	2007	KP223797
A1	RW	2007	KP223798
A1	RW	2007	KP223799
A1	RW	2007	KP223800
A1	RW	2007	KP223801
A1	RW	2007	KP223802
A1	RW	2007	KP223803
A1	RW	2007	KP223804
A1	RW	2007	KP223805
A1	RW	2007	KP223806
A1	RW	2007	KP223807
A1	RW	2007	KP223808
A1	RW	2007	KP223815
A1	RW	2007	KP223816
A1	RW	2007	KP223817
A1	RW	2007	KP223818
A1	RW	2007	KP223819
A1	RW	2007	KP223820
A1	RW	2007	KP223821
A1	RW	2007	KP223822
A1	RW	2007	KP223823
A1	RW	2007	KP223824
A1	RW	2007	KP223825
A1	RW	2007	KP223826
A1	RW	2007	KP223834
A1	RW	2007	KP223835
A1	RW	2007	KP223836
A1	RW	2007	KP223837
A1	RW	2007	KP223838
A1	RW	2007	KP223839
A1	RW	2007	KP223840
A1	RW	2007	KP223841
A1	RW	2007	KP223842
A1	RW	2007	KP223843
A1	RW	2007	KP223844
A1	RW	2007	KP223845
A1	RW	2007	KP223846
A1	RW	2007	KP223847
A1	RW	2007	KP223848
A1	RW	2007	KP223849
A1	RW	2007	KP223850
A1	RW	2007	KP223851
A1	RW	2007	KP223852
A1	RW	2007	KP223853
A1	RW	2007	KP223854
A1	CM	2007	KP718918
A1	CM	2008	KP718928
A1	KE	2004	KT022360
A1	KE	2004	KT022361
A1	KE	2004	KT022363
A1	KE	2004	KT022364
A1	KE	2004	KT022365
A1	KE	2004	KT022367
A1	KE	2004	KT022368
A1	KE	2004	KT022369
A1	KE	2005	KT022370
A1	KE	2005	KT022372
A1	KE	2005	KT022373
A1	KE	2005	KT022374
A1	KE	2005	KT022375
A1	KE	2005	KT022376
A1	KE	2005	KT022377
A1	KE	2006	KT022378
A1	KE	2006	KT022380
A1	KE	2006	KT022381
A1	KE	2006	KT022382
A1	KE	2006	KT022383
A1	KE	2006	KT022384
A1	IN	2009	KT152839
A1	IN	1997	KT152840
A1	IN	1999	KT152841
A1	IN	1999	KT152842
A1	IN	1999	KT152843
A1	IN	1999	KT152844
A1	IN	1999	KT152845
A1	IN	2000	KT152846
A1	IN	2000	KT152847
A1	ZA	2004	KT183312
A1	ZA	2004	KT183313
A1	ZA	2004	KT183314
A1	ZA	2004	KT183315
A1	ZA	2004	KT183316
A1	CD	2002	KU168256
A1	CM	2003	KU168305
A1	PK	2014	KU749409
A1	PK	2014	KU749410
A1	PK	2014	KU749411
A1	RW	2006	KU749423
A1	RW	2008	KU749424
A1	UG	2010	KX228810
A1	TZ	2005	KX228815
A1	PK	2014	KX232594
A1	PK	2014	KX232595
A1	PK	2014	KX232597
A1	PK	2014	KX232600
A1	PK	2014	KX232606
A1	PK	2014	KX232607
A1	PK	2014	KX232609
A1	PK	2014	KX232610
A1	PK	2014	KX232611
A1	PK	2014	KX232613
A1	PK	2015	KX232614
A1	PK	2015	KX232618
A1	PK	2014	KX232619
A1	PK	2015	KX232620
A1	PK	2015	KX232621
A1	PK	2015	KX232624
A1	PK	2015	KX232626
A1	TZ	2004	KX907336
A1	TZ	2005	KX907341
A1	TZ	2004	KX907343
A1	TZ	2006	KX907346
A1	TZ	2005	KX907347
A1	TZ	2003	KX907348
A1	TZ	2002	KX907352
A1	TZ	2005	KX907364
A1	TZ	2004	KX907372
A1	TZ	2006	KX907378
A1	TZ	2004	KX907383
A1	TZ	2004	KX907389
A1	TZ	2005	KX907401
A1	TZ	2005	KX907412
A1	TZ	2006	KX907414
A1	TZ	2006	KX907423
A1	TZ	2006	KX907431
A1	ES	2015	KY496622
A1	TZ	2008	KY658694
A1	TZ	2008	KY658695
A1	TZ	2008	KY658696
A1	PK	2014	KY658714
A1	PK	2015	KY658715
A1	PK	2015	KY658716
A1	UG	1990	L22951
A1	UG	1990	L22957
A1	UG	1985	M62320
A1	GB	2014	MF109427
A1	GB	2014	MF109613
A1	GB	2014	MF109623
A1	GB	2013	MF109677
A1	GB	2013	MF109679
A1	SE	1993	MF373124
A1	SE	2012	MF373167
A1	SE	2012	MF373168
A1	SE	2013	MF373181
A1	SE	2013	MF373182
A1	CD	1987	MH705133
A1	CD	1987	MH705151
A1	CD	1987	MH705153
A1	CD	1987	MH705158
A1	BG	2009	MH746253
A1	BG	2009	MH746258
A1	BG	2009	MH746259
A1	ES	2016	MK177829
A1	CM	2006	MN153491
A1	UG	2011	MN791169
A1	UG	2011	MN791170
A1	UG	2011	MN791171
A1	UG	2011	MN791172
A1	UG	2011	MN791173
A1	UG	2011	MN791174
A1	UG	2011	MN791175
A1	UG	2011	MN791176
A1	UG	2011	MN791177
A1	UG	2011	MN791178
A1	UG	2011	MN791179
A1	UG	2011	MN791180
A1	UG	2011	MN791181
A1	UG	2011	MN791182
A1	UG	2011	MN791183
A1	UG	2011	MN791184
A1	UG	2011	MN791185
A1	UG	2011	MN791186
A1	UG	2011	MN791187
A1	UG	2011	MN791188
A1	UG	2011	MN791190
A1	UG	2011	MN791192
A1	UG	2011	MN791194
A1	UG	2011	MN791196
A1	UG	2011	MN791197
A1	UG	2011	MN791198
A1	UG	2011	MN791200
A1	UG	2011	MN791202
A1	UG	2011	MN791204
A1	UG	2011	MN791206
A1	UG	2011	MN791209
A1	UG	2011	MN791210
A1	UG	2011	MN791211
A1	UG	2011	MN791212
A1	UG	2011	MN791213
A1	UG	2011	MN791214
A1	UG	2011	MN791215
A1	UG	2011	MN791216
A1	UG	2011	MN791217
A1	UG	2011	MN791218
A1	UG	2011	MN791219
A1	UG	2011	MN791220
A1	UG	2011	MN791221
A1	UG	2011	MN791222
A1	UG	2011	MN791223
A1	UG	2011	MN791224
A1	UG	2011	MN791225
A1	UG	2011	MN791226
A1	UG	2011	MN791227
A1	UG	2011	MN791228
A1	UG	2011	MN791230
A1	UG	2011	MN791233
A1	UG	2011	MN791234
A1	UG	2011	MN791237
A1	UG	2011	MN791239
A1	UG	2011	MN791242
A1	UG	2011	MN791244
A1	UG	2011	MN791246
A1	UG	2011	MN791247
A1	UG	2011	MN791248
A1	UG	2010	MN791279
A1	UG	2010	MN791280
A1	UG	2010	MN791281
A1	UG	2010	MN791282
A1	UG	2010	MN791283
A1	UG	2010	MN791284
A1	UG	2010	MN791285
A1	UG	2010	MN791286
A1	UG	2010	MN791287
A1	UG	2010	MN791288
A1	UG	2010	MN791289
A1	UG	2010	MN791290
A1	UG	2010	MN791291
A1	UG	2010	MN791292
A1	UG	2010	MN791293
A1	UG	2010	MN791294
A1	UG	2010	MN791295
A1	UG	2010	MN791296
A1	UG	2010	MN791297
A1	UG	2010	MN791298
A1	UG	2010	MN791300
A1	UG	2010	MN791301
A1	UG	2010	MN791303
A1	UG	2010	MN791304
A1	UG	2010	MN791305
A1	UG	2010	MN791308
A1	UG	2010	MN791310
A1	UG	2010	MN791312
A1	KE	2011	MN791319
A1	KE	2011	MN791321
A1	KE	2011	MN791322
A1	KE	2011	MN791323
A1	KE	2011	MN791325
A1	KE	2011	MN791326
A1	KE	2011	MN791328
A1	KE	2011	MN791330
A1	KE	2011	MN791331
A1	KE	2011	MN791332
A1	KE	2011	MN791333
A1	KE	2011	MN791334
A1	KE	2011	MN791335
A1	KE	2011	MN791336
A1	KE	2011	MN791337
A1	KE	2011	MN791338
A1	KE	2011	MN791339
A1	KE	2011	MN791340
A1	KE	2011	MN791341
A1	KE	2011	MN791342
A1	KE	2011	MN791344
A1	KE	2011	MN791346
A1	KE	2011	MN791348
A1	KE	2011	MN791350
A1	KE	2011	MN791351
A1	KE	2011	MN791353
A1	KE	2011	MN791355
A1	KE	2011	MN791357
A1	KE	2011	MN791359
A1	KE	2011	MN791361
A1	KE	2010	MN791363
A1	KE	2010	MN791364
A1	KE	2010	MN791365
A1	KE	2010	MN791366
A1	KE	2010	MN791367
A1	KE	2010	MN791368
A1	KE	2010	MN791369
A1	KE	2010	MN791370
A1	KE	2010	MN791371
A1	KE	2010	MN791372
A1	KE	2010	MN791393
A1	KE	2010	MN791394
A1	KE	2010	MN791395
A1	KE	2010	MN791396
A1	KE	2010	MN791397
A1	KE	2010	MN791398
A1	KE	2010	MN791399
A1	KE	2010	MN791400
A1	KE	2010	MN791401
A1	KE	2010	MN791402
A1	KE	2010	MN791424
A1	KE	2010	MN791425
A1	KE	2010	MN791427
A1	KE	2010	MN791429
A1	KE	2010	MN791431
A1	KE	2010	MN791433
A1	KE	2010	MN791435
A1	KE	2010	MN791437
A1	KE	2010	MN791438
A1	KE	2010	MN791440
A1	KE	2010	MN791442
A1	KE	2011	MN791710
A1	KE	2011	MN791711
A1	KE	2011	MN791712
A1	KE	2011	MN791713
A1	KE	2011	MN791714
A1	KE	2011	MN791715
A1	KE	2011	MN791716
A1	KE	2011	MN791717
A1	KE	2011	MN791719
A1	KE	2011	MN791720
A1	KE	2011	MN791722
A1	KE	2011	MN791723
A1	KE	2011	MN791725
A1	KE	2011	MN791726
A1	KE	2011	MN791729
A1	KE	2011	MN791732
A1	KE	2011	MN791735
A1	KE	2011	MN791737
A1	KE	2011	MN791738
A1	KE	2011	MN791740
A1	KE	2011	MN791742
A1	KE	2011	MN791744
A1	KE	2011	MN791746
A1	KE	2011	MN791748
A1	KE	2011	MN791750
A1	KE	2011	MN791752
A1	KE	2011	MN791753
A1	KE	2011	MN791755
A1	KE	2011	MN791757
A1	TZ	2009	MN791833
A1	TZ	2009	MN791835
A1	TZ	2009	MN791837
A1	TZ	2009	MN791839
A1	TZ	2009	MN791841
A1	TZ	2009	MN791843
A1	TZ	2009	MN791845
A1	TZ	2009	MN791847
A1	TZ	2009	MN791849
A1	TZ	2009	MN791850
A1	TZ	2009	MN791853
A1	TZ	2009	MN791854
A1	TZ	2009	MN791855
A1	TZ	2009	MN791856
A1	TZ	2009	MN791857
A1	TZ	2009	MN791858
A1	TZ	2009	MN791859
A1	TZ	2009	MN791860
A1	TZ	2009	MN791862
A1	TZ	2009	MN791863
A1	TZ	2009	MN791864
A1	TZ	2009	MN791865
A1	TZ	2009	MN791866
A1	TZ	2009	MN791867
A1	TZ	2009	MN791868
A1	TZ	2009	MN791869
A1	TZ	2009	MN791870
A1	TZ	2009	MN791871
A1	TZ	2009	MN791872
A1	TZ	2010	MN791873
A1	TZ	2010	MN791874
A1	TZ	2010	MN791875
A1	TZ	2010	MN791876
A1	TZ	2010	MN791877
A1	TZ	2010	MN791878
A1	TZ	2010	MN791879
A1	TZ	2010	MN791880
A1	TZ	2010	MN791881
A1	TZ	2010	MN791882
A1	TZ	2010	MN791883
A1	TZ	2010	MN791884
A1	TZ	2010	MN791885
A1	TZ	2010	MN791886
A1	TZ	2010	MN791887
A1	TZ	2010	MN791888
A1	TZ	2010	MN791889
A1	TZ	2010	MN791890
A1	TZ	2010	MN791891
A1	TZ	2010	MN791892
A1	TZ	2010	MN791893
A1	TZ	2010	MN791894
A1	TZ	2010	MN791895
A1	TZ	2010	MN791896
A1	TZ	2010	MN791897
A1	TZ	2010	MN791898
A1	TZ	2010	MN791899
A1	TZ	2010	MN791900
A1	TZ	2010	MN791901
A1	TZ	2010	MN791902
A1	TZ	2012	MN791964
A1	TZ	2012	MN791965
A1	TZ	2012	MN791966
A1	TZ	2012	MN791967
A1	TZ	2012	MN791968
A1	TZ	2012	MN791969
A1	TZ	2012	MN791970
A1	TZ	2012	MN791971
A1	TZ	2012	MN791972
A1	TZ	2012	MN791973
A1	TZ	2012	MN791974
A1	TZ	2012	MN791975
A1	TZ	2012	MN791976
A1	TZ	2012	MN791977
A1	TZ	2012	MN791978
A1	TZ	2012	MN791979
A1	TZ	2012	MN791980
A1	TZ	2012	MN791981
A1	TZ	2012	MN791982
A1	TZ	2012	MN791983
A1	TZ	2012	MN791984
A1	TZ	2012	MN791985
A1	TZ	2012	MN791986
A1	TZ	2012	MN791987
A1	TZ	2012	MN791988
A1	TZ	2012	MN791989
A1	TZ	2012	MN791990
A1	TZ	2012	MN791991
A1	TZ	2012	MN791992
A1	TZ	2012	MN791993
A1	PK	2015	MT222942
A1	CM	2011	MT349418
A1	TZ	2008	MT395440
A1	TZ	2008	MT395441
A1	PK	2014	MT395448
A1	PK	2014	MT395449
A1	PK	2014	MT395450
A1	PK	2014	MT395451
A1	PK	2014	MT395454
A1	PK	2014	MT395455
A1	PK	2013	MT395460
A1	PK	2014	MT395469
A1	PK	2014	MT395470
A1	PK	2014	MT395473
A1	PK	2014	MT395474
A1	PK	2014	MT395475
A1	PK	2014	MT395476
A1	PK	2013	MT395477
A1	PK	2013	MT395478
A1	PK	2014	MT395481
A1	PK	2014	MT395482
A1	PK	2015	MT395483
A1	PK	2015	MT395484
A1	PK	2015	MT395489
A1	PK	2015	MT395490
A1	PK	2014	MT395491
A1	PK	2014	MT395492
A1	PK	2015	MT395493
A1	PK	2015	MT395494
A1	PK	2015	MT395499
A1	PK	2015	MT395500
A1	PK	2015	MT395503
A1	PK	2015	MT395504
A1	PK	2015	MT395508
A1	PK	2015	MT395509
A1	PK	2013	MT395510
A1	TZ	2008	MT419970
A1	TZ	2008	MT419971
A1	TZ	2008	MT419972
A1	TZ	2008	MT419973
A1	TZ	2008	MT419974
A1	TZ	2008	MT419975
A1	TZ	2008	MT419976
A1	TZ	2008	MT419977
A1	TZ	2008	MT419990
A1	PK	2014	MT420110
A1	PK	2014	MT420111
A1	PK	2014	MT420112
A1	PK	2014	MT420113
A1	PK	2014	MT420114
A1	PK	2014	MT420115
A1	PK	2014	MT420116
A1	PK	2014	MT420117
A1	PK	2014	MT420118
A1	PK	2014	MT420119
A1	PK	2014	MT420120
A1	PK	2014	MT420121
A1	PK	2014	MT420122
A1	PK	2014	MT420123
A1	PK	2014	MT420124
A1	PK	2014	MT420125
A1	PK	2014	MT420126
A1	PK	2014	MT420127
A1	PK	2014	MT420128
A1	PK	2014	MT420129
A1	PK	2014	MT420130
A1	PK	2014	MT420131
A1	PK	2014	MT420132
A1	PK	2014	MT420133
A1	PK	2014	MT420134
A1	PK	2014	MT420135
A1	PK	2014	MT420136
A1	PK	2014	MT420137
A1	PK	2014	MT420138
A1	PK	2014	MT420139
A1	PK	2014	MT420140
A1	PK	2014	MT420141
A1	PK	2014	MT420142
A1	PK	2014	MT420143
A1	PK	2014	MT420144
A1	PK	2014	MT420145
A1	PK	2014	MT420146
A1	PK	2014	MT420147
A1	PK	2014	MT420148
A1	PK	2014	MT420149
A1	PK	2014	MT420150
A1	PK	2014	MT420151
A1	PK	2014	MT420152
A1	PK	2014	MT420153
A1	PK	2014	MT420154
A1	PK	2014	MT420155
A1	PK	2014	MT420156
A1	PK	2014	MT420157
A1	PK	2014	MT420158
A1	PK	2014	MT420159
A1	PK	2014	MT420160
A1	PK	2014	MT420161
A1	PK	2014	MT420162
A1	PK	2014	MT420163
A1	PK	2014	MT420164
A1	PK	2014	MT420165
A1	PK	2014	MT420166
A1	PK	2014	MT420167
A1	PK	2014	MT420168
A1	PK	2013	MT420169
A1	PK	2013	MT420170
A1	PK	2013	MT420171
A1	PK	2013	MT420172
A1	PK	2013	MT420173
A1	PK	2013	MT420174
A1	PK	2013	MT420175
A1	PK	2013	MT420176
A1	PK	2013	MT420177
A1	PK	2013	MT420178
A1	PK	2013	MT420179
A1	PK	2013	MT420180
A1	PK	2013	MT420181
A1	PK	2013	MT420182
A1	PK	2013	MT420183
A1	PK	2013	MT420184
A1	PK	2013	MT420185
A1	PK	2013	MT420186
A1	PK	2013	MT420187
A1	PK	2013	MT420188
A1	PK	2013	MT420189
A1	PK	2013	MT420190
A1	PK	2013	MT420191
A1	PK	2013	MT420192
A1	PK	2013	MT420193
A1	PK	2013	MT420194
A1	PK	2013	MT420195
A1	PK	2013	MT420196
A1	PK	2013	MT420197
A1	PK	2013	MT420198
A1	PK	2013	MT420199
A1	PK	2013	MT420200
A1	PK	2013	MT420201
A1	PK	2013	MT420202
A1	PK	2013	MT420203
A1	PK	2013	MT420204
A1	PK	2013	MT420205
A1	PK	2013	MT420206
A1	PK	2013	MT420207
A1	PK	2013	MT420208
A1	PK	2013	MT420209
A1	PK	2013	MT420210
A1	PK	2013	MT420211
A1	PK	2013	MT420212
A1	PK	2013	MT420213
A1	PK	2013	MT420214
A1	PK	2013	MT420215
A1	PK	2013	MT420216
A1	PK	2013	MT420217
A1	PK	2013	MT420218
A1	PK	2013	MT420219
A1	PK	2013	MT420220
A1	PK	2013	MT420221
A1	RW	2005	MT942708
A1	RW	2005	MT942709
A1	RW	2005	MT942710
A1	RW	2005	MT942711
A1	RW	2006	MT942721
A1	RW	2006	MT942722
A1	RW	2006	MT942723
A1	RW	2006	MT942724
A1	RW	2006	MT942725
A1	RW	2006	MT942726
A1	RW	2006	MT942727
A1	RW	2006	MT942728
A1	RW	2005	MT942744
A1	RW	2005	MT942745
A1	RW	2005	MT942746
A1	RW	2005	MT942747
A1	RW	2005	MT942748
A1	RW	2005	MT942749
A1	RW	2005	MT942750
A1	RW	2005	MT942751
A1	RW	2005	MT942764
A1	RW	2005	MT942765
A1	RW	2005	MT942766
A1	RW	2005	MT942767
A1	RW	2005	MT942768
A1	RW	2005	MT942769
A1	RW	2005	MT942770
A1	RW	2005	MT942771
A1	RW	2005	MT942772
A1	RW	2005	MT942773
A1	RW	2005	MT942774
A1	RW	2005	MT942775
A1	RW	2005	MT942776
A1	RW	2005	MT942777
A1	RW	2005	MT942778
A1	RW	2005	MT942779
A1	RW	2005	MT942780
A1	RW	2005	MT942781
A1	RW	2005	MT942782
A1	RW	2005	MT942783
A1	RW	2005	MT942784
A1	RW	2005	MT942785
A1	RW	2005	MT942786
A1	RW	2005	MT942787
A1	RW	2005	MT942788
A1	RW	2005	MT942789
A1	RW	2006	MT942790
A1	RW	2006	MT942791
A1	RW	2006	MT942792
A1	RW	2006	MT942793
A1	RW	2006	MT942794
A1	RW	2006	MT942795
A1	RW	2006	MT942796
A1	RW	2006	MT942797
A1	RW	2006	MT942798
A1	RW	2006	MT942799
A1	RW	2006	MT942800
A1	RW	2007	MT942807
A1	RW	2007	MT942808
A1	RW	2007	MT942809
A1	RW	2007	MT942810
A1	RW	2007	MT942811
A1	RW	2007	MT942812
A1	RW	2007	MT942813
A1	RW	2007	MT942814
A1	RW	2007	MT942815
A1	RW	2007	MT942816
A1	RW	2007	MT942817
A1	RW	2007	MT942818
A1	RW	2007	MT942819
A1	RW	2007	MT942820
A1	RW	2007	MT942821
A1	RW	2007	MT942822
A1	RW	2007	MT942823
A1	RW	2007	MT942824
A1	RW	2007	MT942825
A1	RW	2008	MT942826
A1	RW	2008	MT942827
A1	RW	2008	MT942828
A1	RW	2008	MT942829
A1	RW	2008	MT942830
A1	RW	2008	MT942831
A1	RW	2008	MT942832
A1	RW	2008	MT942833
A1	RW	2008	MT942834
A1	RW	2008	MT942835
A1	RW	2008	MT942836
A1	RW	2008	MT942837
A1	RW	2008	MT942838
A1	RW	2008	MT942839
A1	RW	2008	MT942840
A1	RW	2008	MT942841
A1	RW	2008	MT942842
A1	RW	2008	MT942843
A1	RW	2008	MT942844
A1	RW	2008	MT942845
A1	RW	2008	MT942846
A1	RW	2008	MT942847
A1	RW	2008	MT942848
A1	RW	2008	MT942849
A1	RW	2008	MT942850
A1	RW	2008	MT942851
A1	RW	2008	MT942852
A1	RW	2008	MT942853
A1	RW	2008	MT942854
A1	RW	2008	MT942855
A1	RW	2008	MT942856
A1	RW	2008	MT942857
A1	RW	2008	MT942858
A1	RW	2008	MT942859
A1	RW	2008	MT942860
A1	RW	2008	MT942861
A1	RW	2008	MT942862
A1	RW	2008	MT942863
A1	RW	2008	MT942864
A1	RW	2008	MT942865
A1	RW	2008	MT942866
A1	RW	2008	MT942875
A1	RW	2008	MT942876
A1	RW	2008	MT942877
A1	RW	2008	MT942878
A1	RW	2008	MT942879
A1	RW	2008	MT942880
A1	RW	2008	MT942881
A1	RW	2008	MT942882
A1	RW	2008	MT942883
A1	RW	2008	MT942884
A1	RW	2008	MT942885
A1	RW	2008	MT942886
A1	RW	2008	MT942887
A1	RW	2008	MT942888
A1	RW	2008	MT942889
A1	RW	2008	MT942890
A1	RW	2008	MT942891
A1	RW	2008	MT942892
A1	RW	2008	MT942893
A1	RW	2008	MT942894
A1	RW	2008	MT942895
A1	RW	2008	MT942896
A1	RW	2008	MT942897
A1	RW	2008	MT942898
A1	RW	2010	MT942915
A1	RW	2010	MT942916
A1	RW	2010	MT942917
A1	RW	2010	MT942918
A1	RW	2010	MT942919
A1	RW	2010	MT942920
A1	RW	2010	MT942921
A1	RW	2010	MT942922
A1	RW	2010	MT942923
A1	RW	2010	MT942924
A1	RW	2010	MT942925
A1	RW	2010	MT942926
A1	RW	2010	MT942927
A1	RW	2010	MT942928
A1	RW	2010	MT942929
A1	RW	2010	MT942930
A1	RW	2010	MT942931
A1	RW	2010	MT942932
A1	RW	2010	MT942933
A1	RW	2010	MT942934
A1	RW	2010	MT942935
A1	RW	2010	MT942936
A1	RW	2010	MT942937
A1	RW	2010	MT942938
A1	RW	2010	MT942939
A1	RW	2010	MT942940
A1	RW	2010	MT942941
A1	RW	2010	MT942942
A1	RW	2010	MT942943
A1	RW	2010	MT942944
A1	RW	2010	MT942945
A1	RW	2010	MT942946
A1	RW	2010	MT942947
A1	RW	2010	MT942948
A1	RW	2010	MT942949
A1	RW	2010	MT942950
A1	RW	2010	MT942951
A1	RW	2010	MT942952
A1	RW	2010	MT942953
A1	RW	2010	MT942954
A1	RW	2010	MT942955
A1	RW	2010	MT942956
A1	RW	2010	MT942957
A1	RW	2010	MT942958
A1	RW	2010	MT942959
A1	RW	2010	MT942960
A1	US	2019	MW062965
A1	KE	2011	MW443147
A1	KE	2011	MW443148
A1	KE	2011	MW443149
A1	KE	2011	MW443150
A1	KE	2011	MW443151
A1	KE	2011	MW443152
A1	KE	2011	MW443153
A1	KE	2011	MW443154
A1	KE	2011	MW443155
A1	KE	2011	MW443156
A1	KE	2011	MW443157
A1	KE	2011	MW443158
A1	KE	2011	MW443159
A1	KE	2011	MW443160
A1	KE	2011	MW443161
A1	KE	2011	MW443162
A1	KE	2011	MW443163
A1	KE	2011	MW443164
A1	KE	2011	MW443165
A1	KE	2011	MW443166
A1	RW	2017	MZ642260
A1	RW	2017	MZ642261
A1	RW	2018	MZ642262
A1	RW	2019	MZ642263
A1	RW	2017	MZ642264
A1	RW	2019	MZ642266
A1	RW	2016	MZ642267
A1	RW	2019	MZ642269
A1	UG	2011	OM824541
A1	UG	2011	OM824542
A1	UG	2011	OM824543
A1	UG	2011	OM824544
A1	UG	2011	OM824545
A1	UG	2011	OM824546
A1	UG	2011	OM824547
A1	UG	2011	OM824548
A1	UG	2011	OM824549
A1	KE	2011	OM824610
A1	KE	2011	OM824611
A1	KE	2011	OM824612
A1	KE	2011	OM824613
A1	KE	2011	OM824614
A1	KE	2011	OM824615
A1	KE	2011	OM824616
A1	KE	2011	OM824617
A1	KE	2011	OM824618
A1	KE	2011	OM824619
A1	KE	2011	OM824620
A1	KE	2011	OM824621
A1	KE	2010	OM824714
A1	KE	2010	OM824715
A1	KE	2010	OM824716
A1	KE	2010	OM824717
A1	KE	2010	OM824718
A1	KE	2010	OM824719
A1	KE	2010	OM824720
A1	KE	2010	OM824721
A1	KE	2010	OM824722
A1	KE	2010	OM824723
A1	KE	2010	OM824813
A1	KE	2010	OM824814
A1	KE	2010	OM824815
A1	KE	2010	OM824816
A1	KE	2010	OM824817
A1	KE	2010	OM824818
A1	KE	2010	OM824819
A1	KE	2010	OM824820
A1	KE	2010	OM824821
A1	KE	2010	OM824822
A1	KE	2010	OM824823
A1	KE	2010	OM824824
A1	KE	2010	OM824825
A1	KE	2010	OM824826
A1	KE	2010	OM824827
A1	KE	2010	OM824828
A1	KE	2010	OM824829
A1	KE	2010	OM824830
A1	KE	2010	OM824831
A1	KE	2010	OM824832
A1	KE	2011	OM824883
A1	KE	2011	OM824884
A1	KE	2011	OM824885
A1	KE	2011	OM824886
A1	KE	2011	OM824887
A1	KE	2011	OM824888
A1	KE	2011	OM824889
A1	KE	2011	OM824890
A1	KE	2011	OM824891
A1	KE	2011	OM824892
A1	KE	2012	OM824993
A1	KE	2012	OM824994
A1	KE	2012	OM824995
A1	KE	2012	OM824996
A1	KE	2012	OM824997
A1	KE	2012	OM824998
A1	KE	2012	OM824999
A1	KE	2012	OM825000
A1	KE	2012	OM825001
A1	KE	2012	OM825002
A1	KE	2013	OM825053
A1	KE	2013	OM825054
A1	KE	2013	OM825055
A1	KE	2013	OM825056
A1	KE	2013	OM825057
A1	KE	2013	OM825058
A1	KE	2013	OM825059
A1	KE	2013	OM825060
A1	KE	2013	OM825061
A1	KE	2013	OM825062
A1	KE	2012	OM825063
A1	KE	2012	OM825064
A1	KE	2012	OM825065
A1	KE	2012	OM825066
A1	KE	2012	OM825067
A1	KE	2012	OM825068
A1	KE	2012	OM825069
A1	KE	2012	OM825070
A1	KE	2012	OM825071
A1	KE	2012	OM825072
A1	KE	2012	OM825085
A1	KE	2012	OM825086
A1	KE	2012	OM825087
A1	KE	2012	OM825088
A1	KE	2012	OM825089
A1	KE	2012	OM825090
A1	KE	2012	OM825091
A1	KE	2012	OM825092
A1	KE	2012	OM825093
A1	TZ	2011	OM825636
A1	TZ	2011	OM825637
A1	TZ	2011	OM825638
A1	TZ	2011	OM825639
A1	TZ	2011	OM825640
A1	TZ	2011	OM825641
A1	TZ	2011	OM825642
A1	TZ	2011	OM825643
A1	TZ	2011	OM825644
A1	TZ	2011	OM825645
A1	TZ	2012	OM825646
A1	TZ	2012	OM825647
A1	TZ	2012	OM825648
A1	TZ	2012	OM825649
A1	TZ	2012	OM825650
A1	TZ	2012	OM825651
A1	TZ	2012	OM825652
A1	TZ	2012	OM825653
A1	TZ	2012	OM825654
A1	TZ	2012	OM825655
A1	UG	1986	OP039384
A1	UG	1986	OP039408
A1	UG	1986	OP039451
A1	UG	1986	OP039454
A1	UG	1986	OP039455
A1	UG	1986	OP039467
A1	UG	1986	OP039468
A1	UG	1986	OP039473
A1	UG	1986	OP039474
A1	UG	1986	OP039477
A1	UG	1986	OP039479
A1	UG	1986	OP039481
A1	UG	1986	OP039485
A1	UG	2017	OQ686199
A1	UG	2017	OQ686218
A1	UG	2019	OQ686380
A1	UG	2019	OQ686381
A1	UG	2019	OQ686408
A1	UG	2019	OQ686443
A1	UG	2019	OQ686453
A1	UG	2019	OQ686455
A1	UG	2019	OQ686456
A1	UG	2019	OQ686458
A1	UG	2016	OQ686527
A1	UG	2017	OQ686541
A1	UG	2017	PP297235
A1	UG	2020	PP297237
A1	UG	2020	PP297238
A1	UG	2019	PP297247
A1	UG	2020	PP297249
A1	UG	2021	PP413479
A1	UG	2016	PP413488
A1	RW	2006	PQ246051
A1	UG	1992	U51190
A3	SN	2001	AY521629
A3	SN	1996	AY521630
A3	SN	2001	AY521631
A6	BY	1997	AF193275
A6	UA	2000	AF413987
A6	RU	2003	AY500393
A6	UZ	2002	AY829203
A6	UZ	2002	AY829205
A6	UZ	2002	AY829206
A6	UZ	2002	AY829208
A6	UZ	2002	AY829209
A6	UZ	2002	AY829210
A6	UZ	2002	AY829212
A6	GE	1999	DQ207944
A6	UA	2001	DQ823356
A6	UA	2001	DQ823357
A6	UA	2001	DQ823358
A6	UA	2001	DQ823359
A6	UA	2001	DQ823360
A6	UA	2001	DQ823361
A6	UA	2001	DQ823365
A6	UA	2001	DQ823366
A6	UA	2001	DQ823367
A6	RU	2000	EF545108
A6	KZ	2002	EF589039
A6	KZ	2002	EF589040
A6	KZ	2002	EF589041
A6	KZ	2002	EF589042
A6	KZ	2002	EF589043
A6	KZ	2002	EF589044
A6	IT	2002	EU861977
A6	CY	2005	FJ388892
A6	CY	2005	FJ388906
A6	CY	2006	FJ388950
A6	CY	2006	FJ388951
A6	RU	2008	FJ864679
A6	CY	2007	JF683763
A6	CY	2008	JF683780
A6	CY	2009	JF683798
A6	RU	2007	JQ292891
A6	RU	2002	JQ292892
A6	RU	2008	JQ292893
A6	RU	2008	JQ292894
A6	RU	2005	JQ292895
A6	RU	2006	JQ292896
A6	RU	2006	JQ292897
A6	RU	2006	JQ292898
A6	RU	2006	JQ292899
A6	RU	2006	JQ292900
A6	RU	2011	JX500694
A6	RU	2010	JX500695
A6	RU	2010	JX500696
A6	RU	2008	KF716491
A6	RU	2008	KF716492
A6	BY	2013	KT983615
A6	UA	2011	KU749399
A6	UA	2011	KU749400
A6	UA	2011	KU749401
A6	UA	2012	KU749403
A6	UA	2012	KU749404
A6	UA	2012	KU749405
A6	UA	2012	KU749407
A6	RU	2008	KY238326
A6	RU	2008	KY238327
A6	UA	2012	KY658681
A6	UA	2012	KY658682
A6	GB	2013	MF109697
A6	RU	2013	MG902950
A6	RU	2013	MG902951
A6	RU	2013	MH330337
A6	RU	2013	MH330338
A6	RU	2013	MH330339
A6	RU	2013	MH330340
A6	RU	2013	MH330341
A6	RU	2013	MH330342
A6	RU	2013	MH330343
A6	RU	2013	MH330344
A6	RU	2013	MH330345
A6	RU	2013	MH330346
A6	RU	2012	MH330347
A6	RU	2012	MH330348
A6	RU	2012	MH330349
A6	RU	2012	MH330350
A6	RU	2012	MH330351
A6	RU	2012	MH330352
A6	RU	2012	MH330353
A6	RU	2012	MH330354
A6	RU	2012	MH330355
A6	RU	2012	MH330356
A6	RU	-	MH330357
A6	RU	2012	MH330358
A6	RU	2012	MH330359
A6	RU	2012	MH330361
A6	RU	2012	MH330363
A6	RU	2012	MH330364
A6	RU	2012	MH330365
A6	RU	2012	MH330367
A6	RU	2013	MH330370
A6	RU	2013	MH330371
A6	RU	2013	MH330372
A6	RU	2013	MH330373
A6	RU	2013	MH330374
A6	RU	2013	MH330375
A6	RU	2013	MH330376
A6	RU	2013	MH330377
A6	RU	2013	MH330378
A6	RU	2014	MH330379
A6	RU	2014	MH330380
A6	RU	2014	MH330381
A6	BE	2014	MN485977
A6	RU	2014	MN703135
A6	RU	2014	MN703136
A6	RU	2014	MN703137
A6	RU	2016	MN703138
A6	RU	2016	MN703139
A6	SI	2009	MN736699
A6	RU	2014	MT222944
A6	RU	2014	MT222945
A6	RU	2014	MT222946
A6	RU	2014	MT222947
A6	RU	2014	MT222948
A6	RU	2015	MT222949
A6	RU	2015	MT318157
A6	RU	2015	MT334906
A6	RU	2015	MT334907
A6	RU	2015	MT334908
A6	RU	2015	MT334909
A6	RU	2015	MT334910
A6	RU	2015	MT334911
A6	RU	2015	MT334912
A6	RU	2015	MT334913
A6	RU	2016	MT334915
A6	RU	2016	MT334916
A6	RU	2017	MT334918
A6	RU	2016	MT334919
A6	RU	2016	MT334920
A6	RU	2016	MT334921
A6	RU	2016	MT334924
A6	RU	2016	MT334925
A6	RU	2016	MT334926
A6	RU	2016	MT334927
A6	RU	2016	MT334928
A6	RU	2016	MT334929
A6	RU	2016	MT334930
A6	RU	2016	MT334931
A6	RU	2016	MT334932
A6	RU	2016	MT369950
A6	RU	2016	MT369951
A6	RU	2016	MT369952
A6	RU	2016	MT369953
A6	RU	2016	MT369955
A6	RU	2016	MT369956
A6	RU	2016	MT369957
A6	RU	2016	MT369958
A6	RU	2016	MT369960
A6	RU	2016	MT369961
A6	RU	2016	MT369963
A6	RU	2016	MT369964
A6	RU	2016	MT369965
A6	RU	2016	MT369966
A6	RU	2016	MT369967
A6	RU	2017	MT369968
A6	RU	2016	MT369970
A6	RU	2016	MT369972
A6	RU	2016	MT369973
A6	RU	2016	MT369974
A6	RU	2016	MT369975
A6	RU	2016	MT369977
A6	RU	2016	MT369978
A6	RU	2016	MT369980
A6	RU	2016	MT369982
A6	RU	2016	MT369983
A6	RU	2016	MT369984
A6	RU	2016	MT369987
A6	RU	2016	MT369989
A6	RU	2016	MT369990
A6	RU	2016	MT369993
A6	RU	2016	MT369994
A6	RU	2016	MT369995
A6	RU	2016	MT369997
A6	RU	2016	MT369998
A6	RU	2017	MT369999
A6	RU	2017	MT370000
A6	RU	2017	MT370001
A6	RU	2017	MT370002
A6	RU	2017	MT370003
A6	RU	2017	MT370005
A6	RU	2017	MT370006
A6	RU	2017	MT370007
A6	RU	2017	MT370008
A6	RU	2018	MZ327293
A6	RU	2018	MZ327294
A6	RU	2020	MZ427710
A6	RU	2015	MZ427717
A6	RU	2018	MZ427720
A6	RU	2015	MZ427722
A6	RU	2015	MZ427723
A6	RU	2017	MZ427726
A6	RU	2014	MZ427727
A6	RU	2019	MZ427731
A6	RU	2019	MZ427733
A6	RU	2019	MZ427734
A6	RU	2019	MZ427738
A6	RU	2019	MZ427743
A6	RU	2019	MZ427744
A6	RU	2019	MZ427746
A6	RU	2012	MZ427747
A6	RU	2019	MZ427749
A6	RU	2015	MZ427755
A6	RU	2017	MZ427756
A6	RU	2017	MZ427757
A6	RU	2017	MZ427758
A6	RU	2017	MZ427759
A6	RU	2017	MZ427762
A6	RU	2018	MZ427764
A6	RU	2018	MZ427765
A6	RU	2017	MZ427766
A6	RU	2017	MZ427767
A6	RU	2018	MZ427769
A6	RU	2018	MZ427770
A6	RU	2018	MZ427771
A6	TH	2013	OM826727
A6	TH	2013	OM826758
A6	CN	2020	ON959204
A6	CY	2017	ON989220
A6	CY	2018	ON989294
A6	CY	2018	ON989303
A6	CY	2019	ON989335
A6	RU	2017	OP056071
A6	RU	2016	OQ979187
A6	RU	2021	OR736075
A6	RU	2021	OR736076
A6	RU	2021	OR736077
A6	RU	2021	OR736078
A6	RU	2021	OR736079
A6	RU	2021	OR736080
A6	RU	2021	OR736081
A6	RU	2021	OR736082
A6	RU	2021	OR736083
A6	RU	2021	OR736084
A6	RU	2013	PP816220
A6	RU	2013	PP816233
B	FR	1983	A04321
B	FR	1983	A07867
B	US	1997	AB078005
B	MM	1999	AB097870
B	US	1985	AB221005
B	JP	2004	AB221125
B	JP	2004	AB221126
B	US	1985	AB253432
B	JP	2004	AB286955
B	JP	2004	AB286956
B	JP	2005	AB287363
B	JP	2005	AB287364
B	JP	2005	AB287365
B	JP	2005	AB287366
B	JP	2005	AB287367
B	JP	2005	AB287368
B	JP	1999	AB287369
B	JP	1999	AB287370
B	JP	2000	AB287371
B	JP	2000	AB287372
B	JP	2000	AB289587
B	JP	2000	AB289588
B	JP	2001	AB289589
B	JP	2001	AB289590
B	JP	2000	AB428551
B	JP	2001	AB428552
B	JP	2002	AB428553
B	JP	2002	AB428554
B	JP	2003	AB428555
B	JP	2005	AB428556
B	JP	2005	AB428557
B	JP	2003	AB428558
B	JP	2004	AB428559
B	JP	2005	AB428560
B	JP	2006	AB428561
B	JP	2006	AB428562
B	JP	2004	AB480692
B	JP	2004	AB480693
B	JP	2004	AB480694
B	JP	2004	AB480695
B	JP	2004	AB480696
B	JP	2004	AB480697
B	JP	1998	AB480698
B	US	1991	AB485638
B	US	1991	AB485639
B	US	1991	AB485640
B	BR	1990	AB485641
B	BR	1990	AB485642
B	JP	-	AB564744
B	JP	-	AB564745
B	JP	-	AB564746
B	JP	-	AB565478
B	JP	-	AB565479
B	JP	-	AB565495
B	JP	-	AB565496
B	JP	-	AB565497
B	JP	-	AB565498
B	JP	-	AB565499
B	JP	-	AB565500
B	JP	-	AB565501
B	JP	-	AB565502
B	JP	-	AB604946
B	JP	-	AB604947
B	JP	-	AB604948
B	JP	-	AB604949
B	JP	-	AB604950
B	JP	-	AB604951
B	JP	-	AB641836
B	JP	-	AB641837
B	JP	2008	AB731663
B	JP	2008	AB731664
B	JP	2009	AB731665
B	JP	2009	AB731666
B	JP	2009	AB731667
B	JP	2009	AB731668
B	JP	2011	AB731669
B	JP	2011	AB731670
B	CN	2001	AB750367
B	US	1986	AF004394
B	FR	1983	AF033819
B	AU	1986	AF042100
B	AU	1987	AF042101
B	AU	1993	AF042102
B	AU	1995	AF042103
B	AU	1996	AF042104
B	AU	1996	AF042105
B	AU	1993	AF042106
B	US	-	AF049494
B	US	-	AF049495
B	US	1991	AF069139
B	US	1991	AF069140
B	FR	1985	AF070521
B	TW	1994	AF086817
B	AU	-	AF146728
B	KR	1997	AF224507
B	ES	1989	AF256204
B	ES	1989	AF256205
B	ES	1989	AF256206
B	ES	1989	AF256207
B	ES	1989	AF256208
B	ES	1989	AF256209
B	ES	1989	AF256210
B	ES	1989	AF256211
B	US	1988	AF286365
B	US	-	AF491737
B	US	-	AF491738
B	US	-	AF491739
B	GB	-	AF491740
B	GB	-	AF491741
B	GB	-	AF491742
B	AU	1999	AF538302
B	AU	1999	AF538303
B	AU	1995	AF538304
B	AU	1995	AF538305
B	AU	1995	AF538306
B	AU	1995	AF538307
B	ES	1989	AJ006287
B	GB	1986	AJ271445
B	AR	1998	AY037268
B	AR	2000	AY037269
B	BO	1999	AY037270
B	AR	1999	AY037282
B	TH	1990	AY173951
B	US	1990	AY173952
B	US	1990	AY173953
B	US	1990	AY173954
B	US	1990	AY173955
B	BR	1989	AY173956
B	EC	1989	AY173959
B	EC	1989	AY173960
B	CN	2001	AY180905
B	US	1997	AY247251
B	US	1996	AY308760
B	US	1996	AY308761
B	US	1996	AY308762
B	CA	1996	AY314044
B	CA	1996	AY314045
B	CA	1996	AY314046
B	CA	1996	AY314047
B	CA	1996	AY314048
B	CA	1996	AY314049
B	CA	1996	AY314050
B	CA	1996	AY314051
B	CA	1996	AY314052
B	CA	1996	AY314053
B	CA	1996	AY314054
B	CA	1996	AY314055
B	CA	1996	AY314056
B	CA	1996	AY314057
B	CA	1996	AY314058
B	CA	1996	AY314059
B	CA	1996	AY314060
B	CA	1996	AY314061
B	CA	1996	AY314062
B	CA	1996	AY314063
B	US	1997	AY331282
B	US	1997	AY331283
B	US	1997	AY331284
B	US	1997	AY331285
B	US	1997	AY331286
B	US	1997	AY331287
B	US	1997	AY331288
B	US	1997	AY331289
B	US	1997	AY331290
B	US	1996	AY331291
B	US	1996	AY331292
B	US	1996	AY331293
B	US	1998	AY331294
B	US	1998	AY331295
B	US	1999	AY331296
B	US	1999	AY331297
B	US	1997	AY332236
B	US	1996	AY332237
B	US	1984	AY352275
B	NL	1999	AY423381
B	NL	2000	AY423382
B	NL	2000	AY423383
B	NL	2000	AY423384
B	NL	2000	AY423385
B	NL	2000	AY423386
B	NL	2000	AY423387
B	US	1998	AY560107
B	US	1998	AY560108
B	US	1998	AY560109
B	US	1998	AY560110
B	CO	2001	AY561236
B	CO	2001	AY561237
B	CO	2001	AY561238
B	CO	2001	AY561239
B	CO	2001	AY561240
B	CU	1999	AY586542
B	CU	1999	AY586543
B	US	1991	AY608577
B	AU	-	AY624304
B	AU	-	AY624305
B	AU	-	AY624306
B	AU	-	AY624307
B	RU	2004	AY682547
B	TH	1996	AY713408
B	US	1985	AY713409
B	US	1994	AY713410
B	FR	1992	AY713411
B	US	1990	AY713412
B	RU	2004	AY751406
B	RU	2004	AY751407
B	CA	1998	AY779550
B	CA	1999	AY779551
B	CA	2000	AY779552
B	CA	1997	AY779553
B	CA	1998	AY779554
B	CA	1998	AY779555
B	CA	1998	AY779557
B	CA	1999	AY779558
B	CA	1992	AY779559
B	CA	1994	AY779560
B	CA	1992	AY779561
B	CA	1993	AY779562
B	CA	1996	AY779563
B	CA	1996	AY779564
B	UY	2001	AY781126
B	UY	2001	AY781127
B	YE	2002	AY795904
B	YE	2002	AY795905
B	AU	2004	AY818644
B	RU	2004	AY819715
B	US	1983	AY835748
B	US	1986	AY835749
B	US	1989	AY835750
B	US	1990	AY835751
B	US	1992	AY835752
B	US	1996	AY835753
B	US	1983	AY835754
B	US	1985	AY835755
B	US	1986	AY835756
B	US	1986	AY835757
B	US	1987	AY835758
B	US	1982	AY835759
B	US	1987	AY835760
B	US	1991	AY835761
B	US	1984	AY835762
B	US	1988	AY835763
B	US	1992	AY835764
B	US	1984	AY835765
B	US	1989	AY835766
B	US	1993	AY835767
B	US	1995	AY835768
B	US	1985	AY835769
B	US	1983	AY835770
B	US	1986	AY835771
B	US	1997	AY835772
B	US	1994	AY835773
B	US	1986	AY835774
B	US	1986	AY835775
B	US	1993	AY835776
B	US	1983	AY835777
B	US	1986	AY835778
B	US	1984	AY835779
B	US	1986	AY835780
B	US	1983	AY835781
B	KR	2004	AY839827
B	AU	-	AY857022
B	AU	-	AY857052
B	AU	-	AY857127
B	AU	-	AY857144
B	AU	-	AY857165
B	TH	2000	AY945710
B	TH	1999	AY945711
B	NL	1986	AY970946
B	NL	1986	AY970947
B	NL	1996	AY970948
B	NL	1996	AY970949
B	NL	1996	AY970950
B	GB	1983	D10112
B	FR	1983	D86068
B	FR	1983	D86069
B	CN	2002	DQ007901
B	CN	2002	DQ007902
B	CN	2002	DQ007903
B	US	-	DQ127534
B	US	-	DQ127535
B	US	-	DQ127536
B	US	-	DQ127537
B	US	-	DQ127538
B	US	-	DQ127539
B	US	-	DQ127548
B	US	-	DQ127549
B	US	-	DQ127550
B	US	-	DQ127551
B	GE	2003	DQ207940
B	GE	2003	DQ207942
B	GE	1998	DQ207943
B	KR	2004	DQ295192
B	KR	2004	DQ295193
B	KR	2004	DQ295194
B	KR	2004	DQ295195
B	KR	2004	DQ295196
B	CA	-	DQ322223
B	CA	-	DQ322224
B	CA	-	DQ322225
B	CA	-	DQ322226
B	CA	-	DQ322227
B	CA	-	DQ322228
B	CA	-	DQ322229
B	CA	-	DQ322230
B	CA	-	DQ322233
B	CA	-	DQ322234
B	CA	-	DQ322235
B	CA	-	DQ322236
B	CA	-	DQ322237
B	CA	-	DQ322239
B	TH	1996	DQ354112
B	TH	1996	DQ354114
B	TH	1996	DQ354116
B	TH	1996	DQ354118
B	TH	1996	DQ354119
B	BR	2002	DQ358805
B	BR	2002	DQ358808
B	BR	2002	DQ358809
B	BR	2002	DQ358810
B	AR	2002	DQ383746
B	AR	2003	DQ383748
B	AR	2003	DQ383749
B	AR	2004	DQ383751
B	AR	2004	DQ383752
B	ZA	2003	DQ396398
B	US	1993	DQ487188
B	US	1995	DQ487189
B	US	1993	DQ487190
B	US	1996	DQ487191
B	IT	2005	DQ672623
B	AU	2003	DQ676870
B	AU	2004	DQ676871
B	AU	2002	DQ676874
B	AU	2003	DQ676875
B	AU	2003	DQ676876
B	AU	2003	DQ676877
B	AU	2003	DQ676878
B	AU	2004	DQ676879
B	AU	2003	DQ676880
B	AU	2003	DQ676881
B	AU	2004	DQ676882
B	AU	2002	DQ676883
B	AU	2003	DQ676884
B	AU	2003	DQ676885
B	AU	2003	DQ676886
B	AU	2004	DQ676887
B	UA	2001	DQ823362
B	UA	2001	DQ823363
B	UA	2001	DQ823364
B	KR	2005	DQ837381
B	US	1998	DQ853427
B	US	1998	DQ853428
B	US	1998	DQ853429
B	US	1998	DQ853430
B	US	1998	DQ853431
B	US	1998	DQ853432
B	US	1998	DQ853433
B	US	1998	DQ853434
B	US	1998	DQ853435
B	US	2000	DQ853436
B	US	2000	DQ853437
B	US	2000	DQ853438
B	US	2002	DQ853439
B	US	2002	DQ853440
B	US	2002	DQ853441
B	US	2002	DQ853442
B	US	2002	DQ853443
B	US	2002	DQ853444
B	US	2002	DQ853445
B	US	2002	DQ853446
B	US	2002	DQ853447
B	US	2002	DQ853448
B	US	2000	DQ853449
B	US	2000	DQ853450
B	US	2000	DQ853451
B	US	2000	DQ853452
B	US	2000	DQ853453
B	US	2000	DQ853454
B	US	1998	DQ853455
B	US	1998	DQ853456
B	US	1998	DQ853457
B	US	1998	DQ853458
B	US	1998	DQ853459
B	US	1998	DQ853460
B	US	1998	DQ853461
B	US	1998	DQ853462
B	US	1998	DQ853463
B	US	1998	DQ853464
B	ES	1989	DQ854714
B	ES	1989	DQ854715
B	ES	1989	DQ854716
B	US	-	DQ886031
B	US	-	DQ886032
B	US	-	DQ886033
B	US	-	DQ886034
B	US	-	DQ886035
B	US	-	DQ886036
B	US	2005	DQ886037
B	CN	2005	DQ990880
B	CN	2001	EF057102
B	US	1998	EF175209
B	US	1998	EF175210
B	US	1998	EF175211
B	US	1998	EF175212
B	AU	2004	EF178310
B	AU	2004	EF178314
B	AU	2004	EF178322
B	AU	2004	EF178338
B	AU	2004	EF178354
B	AU	2004	EF178358
B	AU	2004	EF178374
B	AU	2004	EF178393
B	AU	2004	EF178420
B	AU	2004	EF178427
B	US	2000	EF363122
B	US	2000	EF363123
B	US	2004	EF363124
B	US	2004	EF363125
B	US	2004	EF363126
B	US	2004	EF363127
B	DK	2004	EF514697
B	DK	2004	EF514698
B	DK	2004	EF514699
B	DK	2004	EF514700
B	DK	2004	EF514701
B	DK	2004	EF514702
B	DK	2004	EF514703
B	DK	2001	EF514704
B	DK	2001	EF514705
B	DK	2001	EF514706
B	DK	2001	EF514707
B	DK	2001	EF514708
B	DK	2001	EF514709
B	DK	2001	EF514710
B	DK	2001	EF514711
B	DK	2001	EF514712
B	BR	2003	EF637046
B	BR	2003	EF637047
B	BR	2003	EF637048
B	BR	2003	EF637049
B	BR	2003	EF637050
B	BR	2003	EF637051
B	BR	2003	EF637053
B	BR	2003	EF637054
B	BR	2003	EF637056
B	BR	2003	EF637057
B	IN	-	EF694037
B	US	2004	EU547186
B	US	-	EU616639
B	US	-	EU616640
B	US	-	EU616641
B	US	-	EU616642
B	US	-	EU616643
B	US	-	EU616644
B	US	-	EU616645
B	US	-	EU616649
B	ES	2005	EU786672
B	ES	2006	EU786674
B	ES	2006	EU786675
B	ES	2006	EU786676
B	ES	2006	EU786677
B	ES	2007	EU786678
B	ES	2007	EU786679
B	ES	2007	EU786680
B	DO	2005	EU839596
B	DO	2005	EU839597
B	DO	2005	EU839598
B	HT	2005	EU839600
B	HT	2005	EU839601
B	HT	2005	EU839602
B	HT	2005	EU839603
B	HT	2005	EU839604
B	JM	2005	EU839605
B	TT	2000	EU839606
B	TT	2000	EU839607
B	TT	2001	EU839608
B	TT	2000	EU839609
B	TT	2001	EU839610
B	BR	2004	FJ195086
B	BR	2005	FJ195088
B	BR	2005	FJ195089
B	BR	2004	FJ195090
B	BR	2005	FJ195091
B	CY	2005	FJ388890
B	CY	2005	FJ388891
B	CY	2005	FJ388895
B	CY	2005	FJ388898
B	CY	2005	FJ388899
B	CY	2005	FJ388904
B	CY	2005	FJ388905
B	CY	2005	FJ388910
B	CY	2005	FJ388911
B	CY	2005	FJ388912
B	CY	2005	FJ388914
B	CY	2005	FJ388915
B	CY	2005	FJ388916
B	CY	2005	FJ388918
B	CY	2005	FJ388919
B	CY	2005	FJ388920
B	CY	2005	FJ388923
B	CY	2005	FJ388924
B	CY	2005	FJ388927
B	CY	2005	FJ388930
B	CY	2005	FJ388931
B	CY	2005	FJ388933
B	CY	2005	FJ388934
B	CY	2005	FJ388935
B	CY	2005	FJ388936
B	CY	2005	FJ388937
B	CY	2005	FJ388939
B	CY	2005	FJ388940
B	CY	2005	FJ388941
B	CY	2006	FJ388947
B	CY	2006	FJ388949
B	CY	2006	FJ388955
B	CY	2005	FJ388956
B	CY	2005	FJ388958
B	CY	2005	FJ388959
B	CY	2005	FJ388960
B	CY	2005	FJ388962
B	CY	2005	FJ388963
B	CY	2005	FJ388964
B	CY	2005	FJ388965
B	CY	2005	FJ403482
B	HK	2006	FJ460499
B	HK	2006	FJ460500
B	HK	2006	FJ460501
B	US	2005	FJ469682
B	US	2005	FJ469683
B	US	2004	FJ469684
B	US	-	FJ469685
B	US	2003	FJ469686
B	US	2002	FJ469687
B	US	2002	FJ469688
B	US	2007	FJ469689
B	US	-	FJ469690
B	US	2006	FJ469691
B	US	-	FJ469692
B	US	2002	FJ469693
B	US	-	FJ469694
B	US	2004	FJ469695
B	US	2006	FJ469696
B	US	2004	FJ469697
B	US	2004	FJ469698
[truncated: 38,253 more rows]
